# Supplementary material for: Genome-Wide Identification and Expression Analysis of the 14-3-3 Family Genes in Medicago truncatula
Source: Front Plant Sci. 2016 Mar 22;7:320. doi: 10.3389/fpls.2016.00320 (PMC4801894; doi:10.3389/fpls.2016.00320)
Supplement: Supplementary file 1 [file Table1.xlsx]

## Sheet: Sheet1
Table S1 The qRT-PCR primers for Mt14-3-3 family genes.
Primers	Primer sequence 5’-3’
Mt14-3-3a qRT F	TTGACAATGTAATCCAGCA
Mt14-3-3a qRT R	TATATGTAGACAAAAAGCACC
Mt14-3-3b qRT F	CATTTGTATGCTATTGTTGTT
Mt14-3-3b qRT R	ATGGATTCTTGAAGGTTGA
Mt14-3-3c qRT F	CGGAAGATGGAGAAGAGAACC
Mt14-3-3c qRT R	CAGCCCTAATGTTTCATGC
Mt14-3-3d qRT F	CGAAGGAGGAAGAAGGTAGA
Mt14-3-3d qRT R	ATCCAGCAACTCCAGAATACT
Mt14-3-3e qRT F	TTTACTGCCAATTAGAATCAA
Mt14-3-3e qRT R	CCCAGGACATCCAGAACT
Mt14-3-3f qRT F	GGTGGGCTACGAATGTCAT
Mt14-3-3f qRT R	TACGGCACTATATCACAGATT
Mt14-3-3g qRT F	GTCAAACCTGCTGAACCAGAG
Mt14-3-3g qRT R	TATATGGTGCTCCTCCTCC
Mt14-3-3h qRT F	TTGGCCACTTCATAGCTCT
Mt14-3-3h qRT R	ACAGATACGGCAATAGAAATA
Mt14-3-3i qRT F	TTATTTAGGCGATGATGTGAT
Mt14-3-3i qRT R	TCAACCCCTTTCGGAAGA
Mt14-3-3j qRT F	TTAGTGTGAAAAGGGATGTAT
Mt14-3-3j qRT R	CACATTTTTACCACCCAC
MtActin qRT F	CCACATGCCATCCTTCGTTT
MtActin qRT R	TGTCACGGACAATTTCCCG
