# Supplementary material for: Genome-Wide Identification and Expression Analysis of the 14-3-3 Family Genes in Medicago truncatula
Source: Front Plant Sci. 2016 Mar 22;7:320. doi: 10.3389/fpls.2016.00320 (PMC4801894; doi:10.3389/fpls.2016.00320)
Supplement: Supplementary file 2 [file Table2.xlsx]

## Sheet: Sheet1
Table S2 The locus ID and NCBI GenBank accession numbers of 14-3-3.
Gene name	locus ID or GenBank accession number
Mt14-3-3a	Medtr2g015980
Mt14-3-3b	Medtr2g076960
Mt14-3-3c	Medtr2g091225
Mt14-3-3d	Medtr3g014060
Mt14-3-3e	Medtr3g099380
Mt14-3-3f	Medtr3g100620
Mt14-3-3g	Medtr4g083060
Mt14-3-3h	Medtr5g044160
Mt14-3-3i	Medtr5g064580
Mt14-3-3j	Medtr8g086270
AtGRF1	At4g09000
AtGRF2	At1g78300
AtGRF3	At5g38480
AtGRF4	At1g35160
AtGRF5	At5g16050
AtGRF6	At5g10450
AtGRF7	At3g02520
AtGRF8	At5g65430
AtGRF9	At2g42590
AtGRF10	At1g22300
AtGRF11	AT1g34760
AtGRF12	At1g26480
AtGRF13	At1g78220
OsGF14a	Os08g0480800
OsGF14b	Os04g0462500
OsGF14c	Os08g0430500
OsGF14d	Os11g0546900
OsGF14e	Os02g0580300
OsGF14f	Os03g0710800
OsGF14g	Os01g0209200
OsGF14h	Os11g0609600
SGF14a	Glyma.18G298300
SGF14b	Glyma.04G092600
SGF14c	Glyma.05G158100
SGF14d	Glyma.13G290900
SGF14e	Glyma.01G058000
SGF14f	Glyma.02G115900
SGF14g	Glyma.02G208700
SGF14h	Glyma.04G099900
SGF14i	Glyma.06G101500
SGF14j	Glyma.06G094400
SGF14k	Glyma.14G176900
SGF14l	Glyma.08G115800
SGF14m	Glyma.08G363800
SGF14n	Glyma.12G229200
SGF14o	Glyma.12G210400
SGF14p	Glyma.13G270600
SGF14q	Glyma.07G226000
SGF14r	Glyma.20G025900
SGF14s	Glyma.17G208100
SGF14t	Glyma.20G043700
SlTFT1	X95900
SlTFT2	X95901
SlTFT3	X95902
SlTFT4	AJ504807
SlTFT5	X95903
SlTFT6	X95904
SlTFT7	X95905
SlTFT8	X98864
SlTFT9	X98865
SlTFT10	X98866
SlTFT11	TC98628
SlTFT12	TC99263
