# Supplementary material for: Genome-Wide Identification and Expression Analysis of the 14-3-3 Family Genes in Medicago truncatula
Source: Front Plant Sci. 2016 Mar 22;7:320. doi: 10.3389/fpls.2016.00320 (PMC4801894; doi:10.3389/fpls.2016.00320)
Supplement: Supplementary file 3 [file Table3.xlsx]

## Sheet: Sheet1
Table S3 The probeset ID for 14-3-3 genes in Medicago gene atlas (http://mtgea.noble.org/v3/).
Gene name	Locus ID	Probeset ID
Mt14-3-3a	Medtr2g015980	Mtr.40423.1.S1_at
Mt14-3-3b	Medtr2g076960	Mtr.10313.1.S1_at	Mtr.27475.1.S1_s_at
Mt14-3-3c	Medtr2g091225	Mtr.8545.1.S1_at
Mt14-3-3d	Medtr3g014060	Mtr.15400.1.S1_at
Mt14-3-3e	Medtr3g099380	Mtr.40061.1.S1_s_at	Mtr.49257.1.S1_at
Mt14-3-3f	Medtr3g100620	Mtr.10299.1.S1_at
Mt14-3-3g	Medtr4g083060	Mtr.49726.1.S1_at
Mt14-3-3h	Medtr5g044160	Mtr.25174.1.S1_at
Mt14-3-3i	Medtr5g064580	Mtr.40015.1.S1_at
Mt14-3-3j	Medtr8g086270	Mtr.50682.1.S1_at
